# Supplementary material for: GmLecRlk, a Lectin Receptor-like Protein Kinase, Contributes to Salt Stress Tolerance by Regulating Salt-Responsive Genes in Soybean
Source: Int J Mol Sci. 2022 Jan 18;23(3):1030. doi: 10.3390/ijms23031030 (PMC8835537; doi:10.3390/ijms23031030)
Supplement: Supplementary file 1 [file ijms-23-01030-s001.zip]

Archive with 1 entries (1 files):
- ijms-1548199-supplementary.pdf
